# Supplementary material for: Assessment of integrated patterns of human-animal-environment health: a holistic and stratified analysis
Source: Infect Dis Poverty. 2023 Mar 14;12:17. doi: 10.1186/s40249-023-01069-0 (PMC10010965; doi:10.1186/s40249-023-01069-0)
Supplement: Supplementary file 1 — Additional file 1: Full scheme for the indicators and weights of GOH-IDI. [file 40249_2023_1069_MOESM1_ESM.xlsx]

## Sheet: Sheet2
	Catogories	Weight	Key indicators	Weight	Indicators	Weight
	Human Health	0.33	B.1.1 Reproductive, Maternal, New-born and Child Health	0.19	B.1.1.1 Maternal Health	0.25
					B.1.1.2 Neonatal Health	0.25
					B.1.1.3 Child Health	0.25
					B.1.1.4 Adolescent Fertility	0.25
			B.1.2 Infectious Diseases	0.1976	B.1.2.1 Tuberculosis	0.2
					B.1.2.2 HIV	0.2
					B.1.2.3 Malaria	0.2
					B.1.2.4 Neglected Tropical Diseases	0.2
					B.1.2.5 COVID-19	0.2
			B.1.3 Non-communicable Diseases and Mental Health	0.1702	B.1.3.1 Cardiovascular Disease	0.2
					B.1.3.2 Neoplasms	0.2
					B.1.3.3 Diabetes Mellitus	0.2
					B.1.3.4 Chronic Respiratory Disease	0.2
					B.1.3.5 Suicide	0.2
			B.1.4 Injuries and Violence	0.1172	B.1.4.1 Road Traffic	0.3333
					B.1.4.2 Unintentional Poisoning	0.3333
					B.1.4.3 Homicide	0.3333
			B.1.5 Universal Health Coverage and Health Systems	0.1824	B.1.5.1 Health Coverage	0.25
					B.1.5.2 Research and Development Expenditure on Health Issues	0.25
					B.1.5.3 Domestic Health Expenditure	0.25
					B.1.5.4 Infants Vaccination	0.25
			B.1.6 Health Risk	0.1427	B.1.6.1 Unsafe or Unimproved Water, Sanitation and Hygiene	0.3333
					B.1.6.2 Household Air Pollution	0.3333
					B.1.6.3 Occupational Risks	0.3333
	Animal Health and Ecosystem Diversity	0.33	B.2.1 Animal Epidemic Disease	0.3928	B.2.1.1 Diseases of Domestic Animal	0.5
					B.2.1.2 Diseases of Wild Animal	0.5
			B.2.2 Animal Welfare, Relevant Regulations and Policy Support	0.1522	B.2.2.1 Overexploited or Collapsed Stocks Fish	50%
					B.2.2.2 Trawling or Dredging Fish	50%
			B.2.3 Animal Nutritional Status	0.1159	B.2.3.1 Chicken Meat Production Efficiency	25%
					B.2.3.2 Pig Meat Production Efficiency	25%
					B.2.3.3 Cattle Production Efficiency	25%
					B.2.3.4 Cattle Milk Production Efficiency	25%
			B.2.4 Animal Biodiversity	0.3391	B.2.4.1 Endemic Mammal Species	0.1667
					B.2.4.2 Endemic Bird Species	0.1667
					B.2.4.3 Endemic Amphibian Species	0.1667
					B.2.4.4 Endemic Reef-forming Coral Species	0.1667
					B.2.4.5 Endemic Freshwater Crab Species	0.1667
					B.2.4.6 Endemic Shark and Ray Species	0.1667
	Environmental Health	0.33	B.3.1 Air Quality and Climate Change	0.2263	B.3.1.1 Ambient Particulate Matter Pollution	0.2
					B.3.1.2 HouseHold Solid Fuels	0.2
					B.3.1.3 Ambient Ozone Pollution	0.2
					B.3.1.4 Climate Risk	0.2
					B.3.1.5 Greenhouse Gas	0.2
			B.3.2 Land Resources	0.1925	B.3.2.1 Area at Risk Elevation	0.2
					B.3.2.2 Tree Cover Loss	0.2
					B.3.2.3 Grassland Loss	0.2
					B.3.2.4 Wetland Loss	0.2
					B.3.2.5 Mineral Depletion	0.2
			B.3.3 Sanitation and Water Resources	0.2146	B.3.3.1 Freshwater	0.333
					B.3.3.2 Clean Drinking Water	0.333
					B.3.3.3 Renewable Internal Freshwater Resources	0.333
			B.3.4 Hazardous Chemicals	0.1782	B.3.4.1 Fertilizer Consumption	0.1428
					B.3.4.2 Controlled Solid Waste	0.1428
					B.3.4.3 SO2 Growth	0.1428
					B.3.4.4 NOX Growth	0.1428
					B.3.4.5 Wastewater Treatment	0.1428
					B.3.4.6 Electronic Waste	0.1428
					B.3.4.7 Non-recycled Municipal Solid Waste	0.1428
			B.3.5 Environmental biodiversity	0.1883	B.3.5.1 Protected Areas Representativeness	0.33
					B.3.5.2 Species Habitat	0.33
					B.3.5.3 Biodiversity Habitat	0.33
