# Supplementary material for: Assessment of integrated patterns of human-animal-environment health: a holistic and stratified analysis
Source: Infect Dis Poverty. 2023 Mar 14;12:17. doi: 10.1186/s40249-023-01069-0 (PMC10010965; doi:10.1186/s40249-023-01069-0)
Supplement: Supplementary file 2 — Additional file 2: GOH-IDI complete data and regional classification. [file 40249_2023_1069_MOESM2_ESM.csv]

code	iso	country	World bank Group	region	B.1.1.1	B.1.1.2	B.1.1.3	B.1.1.4	B.1.2.1	B.1.2.2	B.1.2.3	B.1.2.4	B.1.2.5	B.1.3.1	B.1.3.2	B.1.3.3	B.1.3.4	B.1.3.5	B.1.4.1	B.1.4.2	B.1.4.3	B.1.5.1	B.1.5.2	B.1.5.3	B.1.5.4	B.1.6.1	B.1.6.2	B.1.6.3	B.2.1.1	B.2.1.2	B.2.2.1	B.2.2.2	B.2.3.1	B.2.3.2	B.2.3.3	B.2.3.4	B.2.4.1	B.2.4.2	B.2.4.3	B.2.4.4	B.2.4.5	B.2.4.6	B.3.1.1	B.3.1.2	B.3.1.3	B.3.1.4	B.3.1.5	B.3.2.1	B.3.2.2
4	AFG	Afghanistan	Low income	South Asia	4.66	0.16	13.73	22.55	16.32	87.31	30.74	56.29	97.53	61.24	87.91	62.19	57.3	65.75	61.42	31.28	35.73	3.51	84.6	0	42.35	70.86	100	93.69	96.41	77.38	64	19.1	6.12	24.56	31.89	16.61	92.18	19.61	24.15	12.84	84.28	0.14	37.58	6.72	20.56	68.01	100	55.33	95
8	ALB	Albania	Upper middle income	Europe and Central Asia	71.37	45.94	62.5	52.75	56.72	92.57	100	100	60.71	7.61	28.34	94.01	33.32	64.02	73.06	60.62	57.36	46.44	66.81	39.38	56.93	12.49	46.04	67.86	88.15	84.68	23.3	12.13	24.85	16.77	21.03	37.84	92.98	89.82	65.18	11.42	1.73	15.81	85.48	17.64	55.6	0	58.3	36.12	41.1
12	DZA	Algeria	Lower middle income	Middle East and North Africa	35.61	23.24	39.11	71.44	34.85	83.22	100	99.98	97.11	55.96	64.29	71.45	68.61	83.32	47.32	41.54	52.3	83.51	0	44.6	81.44	31.41	49.27	26.39	92.45	93.32	57.29	1.9	18.36	12.23	46.98	13.82	20.69	8.02	11.78	0.47	11.02	43.79	59.89	84.06	20.12	12.51	44.6	96.35	17.3
32	ARG	Argentina	Upper middle income	Latin America and The Caribbean	54.37	51.98	63.62	22.12	47.01	65.72	100	99.63	28.09	54.41	32.22	59.89	5.39	41.22	66.46	52.56	40.25	79.61	10.96	67.44	50.3	36.97	35.68	68.34	78.27	95.59	47.71	0.7	100	67.59	48.94	94.54	10.25	23.9	16.94	21.72	8.33	92.54	91.53	52.19	60.82	56.57	29.8	62.44	27.6
51	ARM	Armenia	Upper middle income	Europe and Central Asia	61.59	50.57	57.27	51.71	48.8	83.22	100	100	36.79	25.32	25.42	52.31	41.45	73.33	49.97	41.17	63.46	65.95	64.36	16.65	77.25	21.9	62.08	62.53	74.32	90.42	56.03	8.6	37.22	42.62	17.4	54.97	6.48	84.29	72.79	4.98	28.76	25.89	67.75	50.66	19.9	19.34	60.3	85.57	82.4
36	AUS	Australia	High income	East Asia and Pacific	87.67	80.49	88.96	67.99	70.38	92.57	88.63	99.94	96	65.9	21.49	64.91	24.62	27.29	91.97	79.79	76.47	100	16.06	81.51	92.05	7.68	2.6	48.07	78.87	87.52	60.64	0.7	72.03	52.56	67.63	92.58	15.43	12.29	12.72	93.9	76.44	86.66	97.42	79.89	74.32	87.78	0	68.15	24.5
40	AUT	Austria	High income	Europe and Central Asia	90.91	83.15	89.71	80.71	72.11	95.05	87.62	100	44.02	32.88	10.68	46.96	22.35	21.9	92.17	76.63	74.82	85.46	14.77	69.02	72.17	0	12.4	45.23	93.56	83.25	36.06	12.03	42.55	75.59	87.68	93.85	99.51	96.31	71.5	18.37	6.06	9.44	92.56	79.89	34.7	59.66	23	35.81	32.5
31	AZE	Azerbaijan	Upper middle income	Europe and Central Asia	61.59	35.01	42.66	24.41	35.12	79.88	100	93	68.17	19.36	57.36	49.62	53.39	66.08	86.97	33.62	58.15	58.15	40.09	4.06	60.24	40.72	69.32	54	94.18	95.14	24.64	10.24	29.44	25.31	7.64	59.88	95.51	96.35	93.88	11.93	0.94	55.08	83.34	38.16	32.75	0	40.3	63.16	80.2
48	BHR	Bahrain	High income	Middle East and North Africa	72.6	73.71	71.59	63.21	61.4	79.88	88.63	100	0	92.63	89.99	28.86	82.55	39.24	91.3	65.87	83.89	81.56	16.04	26.58	98.01	35.16	63.19	41.8	99.59	89.99	68.8	7.07	57.75	61.03	10.53	61.71	85.03	90.71	89.77	34.68	0.97	50.47	20.38	71.77	0	0	0	4.59	19.3
50	BGD	Bangladesh	Lower middle income	South Asia	27.87	18.61	31.66	15	13.76	43.58	54.28	64.58	94.14	65.87	66.42	64.65	37.83	69.75	62.85	59.08	56.63	24.98	63.16	4.93	98.01	78.99	82.57	87.41	88.94	96.76	68.17	34.5	0	15.66	0	0	99.25	97.8	91.97	8.94	4.37	4.03	32.71	3.79	0	92.17	89.7	25.08	20.3
52	BRB	Barbados	High income	Latin America and The Caribbean	60.91	42.62	55.31	42.55	100	59.76	91.33	99.98	64.85	35.1	7.47	1.11	30.06	100	82.94	39.75	27.96	81.56	14.76	40.3	72.17	44.35	45.26	0.09	99.65	91.62	59.52	3.8	56.52	54.18	41.5	65.97	96.95	1.27	91.42	0.48	3.84	25.74	79.44	100	100	0	45.7	65.66	39.5
112	BLR	Belarus	Upper middle income	Europe and Central Asia	100	99.51	92.1	63.44	47.01	57.83	46.57	100	61.33	1.96	19.13	100	51.32	8.95	84.42	1.57	56.48	79.61	47.68	43.99	96.02	2.34	52.61	29.47	69.04	93.67	77.74	9.17	38.68	59.81	32.71	87.89	78.68	90.6	96.05	3.07	17.01	4.99	84.78	69.83	57.78	0	19	100	24.1
56	BEL	Belgium	High income	Europe and Central Asia	90.91	84.58	90.48	91.46	66.26	95.87	92.08	100	27.84	46.38	8.88	77.37	8	14.08	89.65	56.94	67.4	95.22	15.62	66.46	83.43	13.88	15.63	40.61	82.5	91.89	10.03	7.83	49.8	72.03	78.99	96.64	91.17	82.02	84.25	15.56	9.14	8.69	92.05	89.94	51.03	50.72	19.6	28.73	29
84	BLZ	Belize	Lower middle income	Latin America and The Caribbean	55.8	43.69	56.16	19.98	48.18	60.03	100	96.5	59.13	83.91	68.63	33.07	66.07	47.08	42.67	56.27	57.82	56.2	79.63	53.46	60.24	55.9	51.16	43.1	94.21	91.11	32.85	13.03	60.35	27.48	40.47	58.13	91.49	91.34	2.99	15.3	60	13.52	79.53	29.5	54.95	0	63.2	32.59	21.4
204	BEN	Benin	Lower middle income	Sub-Saharan Africa	13.1	4.83	2.96	14.9	36.54	49.8	0	47.28	98.74	80.64	79.44	62.68	61.73	43.62	30.81	7.51	52.92	9.37	83.13	4.83	46.32	95.13	86.69	76.39	99.94	89.54	73.56	15.03	0	1.09	20.49	18.23	92.95	92.08	90.01	18.92	13.1	7.12	59.74	0.98	24.47	0	85.7	60.83	20.4
64	BTN	Bhutan	Lower middle income	South Asia	26.87	22.71	33.74	55.44	18.55	54.03	96.8	69.13	97.91	65.72	67.47	51.3	4.93	62	60.52	65.87	70.57	52.29	85.98	28.63	92.05	73	63.97	84.33	98.59	74.65	71.44	7.8	0	13.53	4.47	61.87	74.82	96.2	1.51	8.9	70.75	22.25	61.07	14.37	13.59	0	61.1	58.44	56.4
68	BOL	Bolivia	Lower middle income	Latin America and The Caribbean	29.83	26.46	36.19	21.88	25.8	74.61	47.73	98.3	68	59.6	54.12	21.87	27.64	59.32	46.73	37.42	46.24	64	61.06	51.57	91.39	56.86	56.62	54.95	81.78	89.59	61.89	19.27	99.61	23.58	37.16	31.95	31.97	27.21	12.5	24.27	85.43	13.19	81.31	22.5	51.03	95.9	26.3	65.22	28.2
72	BWA	Botswana	Upper middle income	Sub-Saharan Africa	31.14	20.51	23.64	30.91	11.54	0	72.5	89.4	51.2	63.59	83.47	20.49	40.93	18.61	31.9	16.22	46.97	50.34	79.18	62.98	92.05	82.94	68.31	47.36	78.76	99.58	58.57	11.93	12.41	9.74	38.72	54.4	70.98	91.94	75.21	19.35	0.58	9.52	79.42	13.37	47.76	17.72	30.5	50.69	68.9
76	BRA	Brazil	Upper middle income	Latin America and The Caribbean	46.71	44.42	52.9	24.64	39.47	55.27	42.61	95.36	37.02	62.73	42.45	44.35	30.56	47.98	60.89	78.16	7.07	85.46	0.62	42.4	56.26	48.09	34.79	49.5	58.4	79.52	59.85	8.3	100	64.67	56.81	64.78	21	3.61	9.13	84.59	83.82	82.14	92.28	35.21	51.9	82.25	43.6	67.98	24.6
96	BRN	Brunei Darussalam	High income	East Asia and Pacific	58.46	52.46	58.19	72.69	34.06	82.35	84.84	100	81.97	69.06	49.14	27.36	49.87	80.5	84.95	100	78.02	89.37	15.48	26.23	100	8.14	17.71	48.43	13.3	97.4	58.26	15.67	47.77	6.5	54.03	50.56	99.59	78.36	68.09	3.5	76.04	20.77	100	65.21	77.15	0	0	74.3	34.4
100	BGR	Bulgaria	Upper middle income	Europe and Central Asia	78.58	69.94	72.38	34.62	52.29	87.31	70.79	100	47.54	0	10.06	58.81	1.51	35.99	79.94	46.91	68.75	60.1	29.36	49.01	84.1	9.5	53.61	40.02	96.27	85.52	64.81	6	61.54	41.86	18.39	47.45	76.26	66.43	78.86	13.13	10.74	17.53	84.31	23.35	50.16	16.58	29.8	81.79	41
854	BFA	Burkina Faso	Low income	Sub-Saharan Africa	16.93	9.71	3.8	9.72	39.12	64.36	0	81.58	99.56	90.23	82.34	72.61	82.94	45.12	19	3.48	31.05	9.37	89.08	34.62	84.1	95.13	93.37	70.11	82.47	80.16	54.34	10.79	6.12	1.09	0	0.02	94.93	68.94	89.72	9.57	4.39	5.52	54.87	0.64	36.45	0	79.7	95.17	100
108	BDI	Burundi	Low income	Sub-Saharan Africa	7.36	15.84	15.47	25.95	25.65	60.81	2.03	69.62	98.96	92.75	74.52	77.31	60.65	51.42	6.58	2.27	38.68	13.27	95.72	33.29	88.07	96.09	94.38	100	59.65	85.17	52	15.1	12.24	50.4	39.72	11.95	4.17	88.69	26.34	33.15	20.53	4.28	59.87	0	38.62	54.78	100	58.9	32.7
132	CPV	Cabo Verde	Lower middle income	Sub-Saharan Africa	47.31	40.61	51.05	18.46	39.47	58.77	100	74.45	57.77	68.54	52.81	55.05	69.86	26.12	30.86	51.43	35.28	65.95	70.89	42.86	88.07	57.78	57.96	52.7	11.46	94.98	63.06	10.6	63.8	22.72	23.56	15.63	66.6	7.09	80.36	8.29	12.2	97.64	64.97	23.8	52.99	91.84	77.3	41.13	46.8
116	KHM	Cambodia	Lower middle income	East Asia and Pacific	29.26	26.66	35.58	27.27	9.47	83.22	32.51	68.49	95.65	66.69	62.33	53.22	49.37	60.17	51.09	50.36	52.92	48.39	80.36	16.35	86.08	73.64	83.91	86.7	80.45	85.75	66.66	5.2	18.36	22.72	10.53	21.27	89.89	27.5	21.37	19.04	93.87	22.79	76.31	3.26	52.99	41.13	73.8	45.5	13.8
120	CMR	Cameroon	Lower middle income	Sub-Saharan Africa	7.99	9.48	7.98	9.35	17.21	35.15	3.9	33.09	97.63	85.39	88.43	51.74	67.39	38.62	21.35	7.8	50.46	21.07	76.61	0	40.36	91.82	86.02	78.41	91.75	90.31	70	18.13	6.12	1.09	4.47	8.91	13.42	17.15	33.8	3.66	87.28	21.17	17.93	4.45	30.13	49.42	80.7	94.89	30.3
124	CAN	Canada	High income	North America	78.58	69.94	80.73	77.3	74.04	94.5	93.24	100	72.19	61.16	15.28	68.02	22.03	29.26	90.86	59.84	62.73	100	15.48	89.76	84.1	11.96	0.04	48.07	93.75	89.59	60.64	5.1	62.25	76.13	87.11	96.83	9.68	94.57	73.47	9.44	23.57	3.4	100	100	56.9	51.04	2.7	52.36	26.7
140	CAF	Central African Republic	Low income	Sub-Saharan Africa	0	0	0	3.81	0	26.61	0.57	4.04	98.53	64.25	89.49	50.71	35.78	27.77	0.25	5.46	33.62	0	94.25	11.33	0	100	100	92.51	73.86	85.45	55.39	15.57	9.69	1.53	23.34	25.94	14.27	92.42	3.37	11.78	93.07	4.64	37.68	0	22.08	49.25	44.7	56.86	48.6
148	TCD	Chad	Low income	Sub-Saharan Africa	0	2.36	0	0	21.01	48.11	5.66	59.7	99.81	90.95	93.08	75.46	64.19	50.32	15.05	0.23	31.93	0	82.15	16.45	6.56	100	99.72	83.5	52.63	86.68	56.52	17.83	6	1.09	10.53	0	99.28	89.61	42.97	18.77	15.52	15.72	26.3	0.38	35.79	0	46.5	91.34	18.6
152	CHL	Chile	High income	Latin America and The Caribbean	73.92	60.23	71.21	34.33	54.8	52.33	94.11	100	45.68	70.45	32.23	58.07	29.5	38.82	64.08	56.94	44.1	67.9	14.34	83.51	88.07	29.7	28.44	49.5	96.01	88.25	80.6	5.9	93.96	81	61.94	65.15	7.2	18.86	0.46	5.06	13.66	83.61	81.97	40.36	62.13	82.9	39.2	70.54	25.2
156	CHN	China	Upper middle income	East Asia and Pacific	59.64	65.05	67.98	77.41	35.67	51.44	100	100	99.95	41.51	23.7	72.42	11.02	42.49	57.22	16.91	87.12	85.46	11.45	34.98	100	23.18	63.75	55.3	97.76	96.02	51.04	19.8	42.05	54.29	20	45.81	0.91	7.66	9.91	30.23	83.05	78.95	42.84	14.57	31.88	73.32	27.7	58.47	32.6
170	COL	Colombia	Upper middle income	Latin America and The Caribbean	40.94	45.94	53.09	21.3	43.94	53.74	33.61	93.51	39.62	71.62	53.53	77.61	33.36	67.74	62.65	83.41	8.64	79.61	13.08	90.11	78.13	37.08	22.21	6.37	94.46	96.8	75.32	17.1	81.72	59.37	45.24	56.62	2.62	5.08	20.56	0.93	95.9	69.31	87.55	34.09	70.62	79.65	57.2	68.52	33.3
188	CRI	Costa Rica	Upper middle income	Latin America and The Caribbean	60.91	51.5	65.71	27.11	64.37	58.77	82.34	99.8	32.56	79.84	48.27	44.66	46.63	42.53	64.44	85.44	25.07	81.56	17.3	100	92.05	36.23	23.1	14.07	97.71	91.99	68.04	10.4	63.23	48.13	51.86	70.68	10.8	9.02	15.48	4.25	82.17	81.17	88.54	40.36	64.31	0	63.3	68.5	34.3
384	CIV	Cote d'Ivoire	Lower middle income	Sub-Saharan Africa	5.25	2.62	6.42	6.05	21.6	40.68	1.88	50.02	91.17	87.11	88.66	63.46	67.2	39.09	38.31	8	27.47	23.02	80	15.63	56.26	91.6	88.14	68.69	90.87	82.2	65.07	10.2	13.84	3.37	6.61	12.85	2.57	98.5	10.53	8.8	14.9	4.32	75.97	6.19	37.97	6.17	91.7	84.32	11.8
191	HRV	Croatia	High income	Europe and Central Asia	82.55	73.71	81.28	76.73	67.99	100	92.15	100	29.91	17.38	0	23.6	20.59	17.93	83.55	55.61	85.27	69.85	14.2	52.9	85.42	6.18	37.13	47.48	87.64	93.43	66.94	21.8	19.28	46.94	53.18	66.78	87.4	88.3	84.23	36.43	11.65	8.84	85.85	40.6	32.09	41.77	38.9	60.67	39
192	CUB	Cuba	Upper middle income	Latin America and The Caribbean	55.8	81.79	79.66	27.18	71.35	64.36	61.13	99.97	48.43	34.2	12.78	59.97	20.42	22.26	80.92	78.16	44.08	93.27	19.92	67.44	100	42.75	37.91	78.88	97.71	80.65	57.03	2.9	40.26	30.18	25.44	65.5	99.99	95.65	74.25	1.01	3.07	7.21	83.62	58.9	63.22	18.91	48.4	27.14	21.3
196	CYP	Cyprus	High income	Europe and Central Asia	87.67	97.17	100	92.38	74.64	70.37	90.55	100	14.11	64.15	36.57	45.12	22.3	70.13	89.71	57.64	69.44	83.51	15.43	23.72	93.37	5.76	27.44	46.53	76.12	91.69	61.69	10.4	79.56	49.32	79.2	47.08	5.91	39.07	76.22	24.51	27.94	5.07	86.6	89.94	25.56	0	31.2	52.96	37.7
203	CZE	Czech Republic	High income	Europe and Central Asia	100	91.1	92.1	65.79	75.9	76.71	90.28	100	45.77	24.76	6.01	36.58	26.79	34.83	89.15	47.28	73.92	79.61	15.65	69.23	91.39	18.05	33.57	55.42	80.41	90.21	69.81	16.7	37.89	67.16	75.47	95.4	86.83	72.86	99.14	7.43	18.55	2.13	88.11	59.78	36.88	51.04	20.4	60.04	24
180	COD	Dem. Rep. Congo	Low income	Sub-Saharan Africa	9.98	8.06	4.63	4.64	7.69	56.08	1.11	37.03	99.61	82.14	84	69.05	50.71	48.95	8.25	14.24	31.37	11.32	85.84	12.51	16.5	94.6	94.38	90.14	86.39	87.74	56.89	20.27	0	17.21	34.59	52.95	8.85	20.43	15.41	17.25	91.76	5.19	52.43	0.84	35.14	57.87	100	96.78	25.2
208	DNK	Denmark	High income	Europe and Central Asia	94.88	72.72	87.51	93.12	75.57	95.05	89.45	100	59.57	54.25	3.85	53.46	1.22	32.69	95.44	87.64	73.97	89.37	15.48	74.86	96.02	13.35	14.63	58.5	95.41	76.98	48.74	5.1	49.44	63.27	60.94	100	81.42	87.47	97.38	2.77	14.4	40.5	95.59	89.94	54.29	41.45	31.8	18.51	26.2
214	DOM	Dominican Republic	Upper middle income	Latin America and The Caribbean	38.54	18.15	34.21	11.92	40.96	52.33	68.29	73.76	78.49	49.68	49.21	46.46	65.69	59.6	0	51.99	27.38	75.71	39.29	68.51	66.2	56.96	44.37	45.94	85.52	96.88	56.08	27.4	53.31	36.67	21.1	74.8	95.48	25.11	12.11	10.69	0.81	3.63	91.02	35.89	64.31	0	59.1	52.32	23.7
218	ECU	Ecuador	Upper middle income	Latin America and The Caribbean	47.01	47.54	52.71	16.12	39.47	64.36	44.07	99.94	82.02	82.41	56.54	41.28	60.62	44.43	49.58	58.35	38.52	81.56	30.02	48.14	42.35	46.38	33.79	48.07	77.68	86.53	57.52	9	87.29	85.76	42.18	65.79	1.7	31.99	0.96	91.61	96.33	96.97	89.58	40.6	66.92	13.82	55.9	54.56	38.6
818	EGY	Egypt	Lower middle income	Middle East and North Africa	55.31	34.48	42.79	26.72	61.4	83.22	100	92.96	98.03	48.9	56.22	53.14	58.02	76.73	77.54	72.51	15.66	64	18.43	13.84	90.06	54.29	84.91	32.32	99.7	79.62	64.16	9.5	41.35	0	55.6	47.13	8.7	92.38	4.91	5.24	18.39	4.82	0.35	100	24.47	15.61	60.4	53.42	61.1
233	EST	Estonia	High income	Europe and Central Asia	80.46	100	99.78	81.71	60.1	73.18	90.83	100	11.98	13.81	2.61	67.02	54.12	21.22	93.32	43.08	58.95	77.66	15.71	53.87	84.1	2.76	7.17	23.43	90.61	95.68	49.23	36.2	60.53	52.89	79.2	100	76.18	91.88	96.87	4.77	7.38	10.51	99.67	32.76	59.95	41.29	5.7	51.74	17.1
231	ETH	Ethiopia	Low income	Sub-Saharan Africa	12.92	7.85	18.36	21.67	21.24	61.92	22.53	30.28	98.05	92.91	84.13	68.66	71.06	56.57	27	1.72	29.92	7.41	73.81	14.2	44.33	96.09	76.78	93.1	99.51	81.43	54.53	13.41	6.12	22.72	6.47	23.34	7.7	6.49	12.47	7.08	99.08	3.64	59.77	0.33	41.89	47.47	83.5	100	40.5
242	FJI	Fiji	Upper middle income	East Asia and Pacific	56.81	35.28	36.5	28.5	33.56	64.36	50.89	0	64.27	44.66	56.02	0	30.22	38.85	67.99	65.87	32.1	56.2	79.47	26.38	69.52	67.44	81.01	27.22	90.52	92.78	94.82	10.7	100	17.31	43	66.6	11.48	2.02	36.35	17.21	82.04	97.5	94.59	18.1	79.11	43.89	61.2	43.29	38.1
246	FIN	Finland	High income	Europe and Central Asia	100	95	99.78	86.09	76.57	96.97	90.98	100	82.47	36.13	12.61	90.19	40.89	20.3	94.91	51.43	64.25	83.51	15.29	57.91	84.1	0	0	32.55	68.08	81.52	44.74	22.9	58.99	68.57	79.35	100	71.73	75.41	86.23	10.92	3.07	22.69	100	84.06	66.05	19.67	18.7	69.93	18.4
250	FRA	France	High income	Europe and Central Asia	82.55	75.8	83	90	66.63	87.41	86.36	100	34.53	52.99	4.48	64.63	21.33	23.96	91.44	57.64	70.47	83.51	15.53	65.39	94.04	1.27	1.49	66.2	85.94	85.59	65.91	14.4	42.77	68.02	78.81	87.13	98.95	20.69	16.65	9.23	21.88	29.89	93.38	89.94	44.5	63.88	36.7	53.19	33.6
266	GAB	Gabon	Upper middle income	Sub-Saharan Africa	21.18	16.97	23.07	12.18	0	33.87	5.21	55.75	90.26	79.41	82.07	42.35	72.18	41.05	39.03	25.14	51	26.93	67.16	37.9	28.43	82.52	68.98	37.17	93.62	91.77	57.64	5.5	6.12	1.09	14.8	61.88	13.75	14.62	2.95	2.4	9.88	4.81	53.08	36.07	59.95	0	49.3	76.41	44.7
268	GEO	Georgia	Upper middle income	Europe and Central Asia	62.28	58.38	62.78	31.32	31.69	65.06	100	100	0	0	29.27	30.47	38.12	38.01	71.07	44.71	57.95	60.1	60.43	42.51	78.13	24.04	66.98	53.88	98.38	85.73	50.61	10.62	67.1	9.64	0	51.67	97.06	95.89	78.49	15.62	4.34	21.33	80.54	15.39	31	24.22	59.5	57	81.5
276	DEU	Germany	High income	Europe and Central Asia	84.93	80.49	87.51	77.52	73.18	95.78	92.1	100	66.29	36.19	5.36	53.61	14.49	27.83	95.22	64.92	75.22	93.27	15.47	92.01	83.87	8.86	17.42	49.97	80.19	96.1	33.33	4.9	56.24	70.73	82.66	98.56	81.4	84.94	92.01	23.67	13.4	6.58	93.12	100	46.68	55.27	23.2	37.5	38.2
288	GHA	Ghana	Lower middle income	Sub-Saharan Africa	17.61	13.05	20.84	21.03	20.78	34.89	7.79	41.98	97.43	81.51	78.76	56.85	63.64	49.73	33.97	18.06	31.06	23.02	83.54	22.54	90.06	86.36	84.35	57.2	97.97	87.48	61.19	6.9	0	14.5	22.2	13.18	2.74	94.88	7.98	6.97	89.72	12.72	65.05	4.92	31	63.07	89.9	69.07	13.7
300	GRC	Greece	High income	Europe and Central Asia	100	80.49	87.51	81.09	77.99	72	91.02	100	58.05	29.17	2.16	62.91	0	58.49	82.55	72.51	75.38	77.66	15.59	33.34	100	0	27.89	34.92	84.38	93.06	70.23	4.5	56.87	31.59	47.66	19.86	28.07	87.89	5.64	21.19	27.23	23.38	87.93	74.01	37.1	71.2	27.4	43.49	42.8
324	GIN	Guinea	Low income	Sub-Saharan Africa	6.48	5.02	0.56	2.46	17.49	45.6	2	39.97	98.56	82.45	88.53	62.28	58.02	47.53	22.8	10.49	45.56	3.51	86.07	10.71	0	93.1	99.83	87.53	77.92	83.67	41.84	28.1	67.44	0	5.22	16.15	13.79	99.23	3.52	17.01	78.16	41.28	75.75	0.15	39.28	18.37	72.7	61.7	9.4
340	HND	Honduras	Lower middle income	Latin America and The Caribbean	45.29	39.96	47.84	18.77	45.92	68.78	82.95	76.71	76.71	67.38	69.47	60.2	36.32	89.9	60.66	50.89	0	58.15	57.65	44.5	62.23	68.83	55.95	44.64	84.14	79.5	63.35	16.5	70.97	31.37	34.27	61.68	2.74	25.51	12.29	22.44	89.68	11.45	82.47	10.13	59.08	43.57	74.8	49.98	16.9
348	HUN	Hungary	High income	Europe and Central Asia	75.34	84.58	88.22	46.66	71.85	72.23	95.15	100	45.65	9.83	0	47.11	9.91	17.34	84.14	48.82	74.87	75.71	14.43	40.46	85.42	21.26	41.81	43.45	93.82	95.6	64.38	13.5	74.23	70.4	59.3	96.7	98.56	80.53	87.52	1.15	21	17.06	88.29	23.65	43.19	31.38	35.8	50.26	24.7
352	ISL	Iceland	High income	Europe and Central Asia	94.88	100	100	85.9	77.63	93.4	88.57	100	77.35	57.23	21.53	89.02	29.71	29.09	100	32.82	76.48	95.22	15.44	74.76	84.1	3.94	0.82	52.7	89.36	87.77	46.59	2.8	59.39	58.94	42.35	92.38	90.61	74.52	87.9	5.69	7.54	6.46	99.98	89.94	61.48	28.45	8.4	48.37	23.8
356	IND	India	Lower middle income	South Asia	31.01	14.88	28.79	67.92	15.98	51.11	42.16	44.97	84.74	61.13	66.26	54.87	4.3	26.77	62.26	64.92	51.35	38.63	30.75	7.03	72.17	92.78	88.25	66.68	76.16	84.38	70.68	17	43.22	6.5	4.47	60.83	10.42	24.48	17.55	34.76	99.66	79.48	0	7.03	0	98.83	66.5	54.69	31.8
360	IDN	Indonesia	Lower middle income	East Asia and Pacific	27.47	31.24	38.43	29.88	8.1	74.22	47.69	62.61	90.46	47.96	57.39	30.32	33.26	84.31	74.09	61.42	42.91	42.54	38.45	33.24	56.26	82.73	64.97	80.42	96.03	98.61	61.07	11.9	9.57	0	100	8.13	6.87	6.95	11.99	39.46	100	97.07	87.58	15.48	56.47	90.87	58.5	45.02	19
364	IRN	Iran	Lower middle income	Middle East and North Africa	70.22	41.94	52.9	33.32	60.1	83.22	100	99.99	56.8	60.78	62.39	61.35	63.51	57.55	45.72	32.04	41.48	71.8	0	100	100	33.77	52.28	22.72	91.11	96.74	66.22	10.3	28.17	23.01	100	34.27	4.38	3.22	7.87	0.69	93.01	28.22	59.77	84.06	13.16	88.75	21.8	63.25	93.2
368	IRQ	Iraq	Upper middle income	Middle East and North Africa	41.82	25.09	36.29	18.41	41.35	53.41	100	94.34	68.62	67.81	90.93	56.02	100	70.42	29.44	66.87	49.82	50.34	54.72	21.36	50.3	32.06	46.48	38	88.61	81.19	18.71	13.95	27.09	24.13	44.17	5.83	98.49	75.81	97.33	20	1	13.52	31.73	84.06	8.8	32.84	37	42.82	96.3
372	IRL	Ireland	High income	Europe and Central Asia	90.91	83.15	91.28	81.31	73.18	92.85	88.88	100	45.73	65.39	22.18	87.44	17.68	36.39	97.04	62.25	76.93	79.61	15.66	93.03	90.06	3.4	4.83	35.04	78.74	87.17	34.71	11.8	21.76	63.48	87.64	89.86	81.37	86.13	93.74	29.04	7.34	8.05	97.84	84.06	77.36	13.17	13.3	49.65	22.5
376	ISR	Israel	High income	Middle East and North Africa	100	86.08	88.22	73.79	84.28	89.1	86.86	100	5.76	79.83	33.69	49.33	38	56.96	94.86	100	85.35	91.32	15.5	51.41	98.01	15.59	22.43	28.05	89.24	82.96	60.09	9.53	29.63	53	68.7	83.39	20.37	88.88	1.62	0.38	3.01	13.7	81.54	89.94	24.26	8.94	26.7	73.33	37
380	ITA	Italy	High income	Europe and Central Asia	100	86.08	92.95	88.73	69.92	87.31	81.81	100	50.95	32.19	3.61	39.82	8.07	49.05	90.91	65.87	85.57	91.32	15.5	57.45	90.06	0	12.29	40.49	99.67	98.83	56.03	0.6	68.59	100	73.15	66.01	15.96	85.52	22.08	3.5	2.71	12.23	87.27	79.89	20.56	72.66	36.6	39.74	35.8
392	JPN	Japan	High income	East Asia and Pacific	90.91	100	98.69	97.66	60.1	87.94	80.8	100	91.65	43.45	0	84.06	0	20.18	95.72	71.28	100	93.27	15.51	100	94.04	17.94	0.49	49.14	81.38	74.96	61.7	1.1	100	53.21	100	99.76	31.6	29.22	15.31	91.15	91.36	82.98	93.52	84.06	38.84	100	23	41.66	42.9
400	JOR	Jordan	Upper middle income	Middle East and North Africa	51.44	39.96	49.82	45.37	74.04	67.85	100	100	48.38	88.99	71.19	60.19	100	97.82	58.23	50.89	59.86	79.61	73.72	53.15	56.26	30.67	46.15	1.98	93.82	89.49	43.76	9.82	13.67	39.05	54.57	11.17	86.99	96.4	80.1	26.14	16.63	6.31	67.16	100	19.25	0	68.7	99.9	79.6
398	KAZ	Kazakhstan	Upper middle income	Europe and Central Asia	78.58	59.6	60.39	42.31	33.07	57.83	100	100	66.74	38.22	41.96	75.44	26.11	15.47	70.32	15.01	49.28	79.61	39.29	36.26	78.13	25.32	50.05	57.55	99	99.36	59.32	9.83	61.73	49.32	30.28	68.45	14.46	96.32	70.44	15.65	4.41	45.09	90.89	31.29	42.98	0	2.1	59.09	69.5
404	KEN	Kenya	Lower middle income	Sub-Saharan Africa	15.75	15.84	22.63	17.95	10.66	29.88	17.69	83.78	97.11	100	69.29	80.78	76.29	52.15	26.58	9.42	41.82	38.63	77.95	33.44	80.12	94.28	78.45	82.43	94.83	98.45	64.08	5.2	29.54	39.37	51.26	32.36	12.4	15.99	1.09	2.23	99.63	7.43	72.64	1.86	53.2	82.9	84.3	79.94	27.8
417	KGZ	Kyrgyzstan	Lower middle income	Europe and Central Asia	46.71	31.48	45.56	39.6	25.19	64.36	100	65.34	82.93	54.94	65.59	100	63.21	45.54	70.37	32.82	58.27	67.9	72.74	32.63	76.14	38.15	62.86	49.26	90.03	97.39	64.74	12.51	42.61	48.02	26.44	58.84	17.78	86.74	91.35	15.66	13.68	10.35	79.87	20.25	19.03	61.51	68.1	47.64	93.6
418	LAO	Laos	Lower middle income	East Asia and Pacific	26.68	14.48	21.25	21.23	19.57	68.78	46.24	67.74	96.76	64.15	57.6	46.43	38.27	56.24	55.79	45.57	19.51	30.83	84.14	12.05	60.24	80.16	85.47	77.7	66.19	71.4	64.07	20.43	6.18	0	12.7	62.01	25.15	9.08	24.81	11.19	92.88	16.95	76.93	0.78	46.68	61.28	77.3	100	13.6
428	LVA	Latvia	High income	Europe and Central Asia	67.17	86.08	88.96	58.92	48.8	58.77	95.49	100	30.86	0	0	46.31	54.23	10.77	83.27	26.55	44.32	69.85	14.93	38.82	100	8.32	38.69	36.11	95.48	95.34	51.87	3.5	60.42	55.05	37.16	93.13	94.12	98.91	93.59	6.4	2.77	24.57	91.39	37.17	58.86	30.4	35.3	50.93	18.2
422	LBN	Lebanon	Upper middle income	Middle East and North Africa	59.64	62.89	70.46	61.58	60.1	92.57	48.66	100	42.39	48.2	36.92	64.97	64.38	79.62	59.8	46.01	55.63	73.76	80.8	57.61	44.33	34.19	54.5	20.59	79.52	96.08	57.43	14.94	72.23	28.13	41.36	34.66	99.96	86.89	81.82	9.98	11.61	7.89	70.11	84.06	30.35	61.77	63.9	72.62	33.1
426	LSO	Lesotho	Lower middle income	Sub-Saharan Africa	7.49	0	4.14	11.74	0	0	63.41	81.56	93.79	40.05	66.8	0	2.44	0	16.48	0	50.78	24.98	94.45	0	76.14	97.05	96.49	64.54	83.74	87.06	71.8	15.84	6.12	22.72	23.52	61.89	81.68	97.16	89.07	21.01	0.65	5.54	73.32	8.41	45.37	52.01	70.5	72.3	44
430	LBR	Liberia	Low income	Sub-Saharan Africa	4.03	3.16	4.7	1.72	8.32	42.57	0	34.08	99.29	93.75	80.7	70.66	85.18	63.16	0	18.81	29.92	7.41	94.95	16.45	32.41	95.66	86.91	65.73	13.87	89.5	50.16	16	6.12	11.91	12.31	61.92	97.85	99.72	1.35	21.14	71.8	54.17	85.75	0.55	48.63	27.8	100	77.25	11.2
434	LBY	Libya	Upper middle income	Middle East and North Africa	43.47	50.12	57.96	85.35	35.4	77.06	40.72	99.9	68.13	68.32	77.1	68.07	74.29	62.92	46.2	36.5	58.88	56.2	40.86	52.64	48.31	39.65	68.98	21.77	90.31	90.06	57.78	7.91	27.61	26.07	39.47	3.14	16.99	95.04	95.79	14.6	18.87	8.78	40.87	79.89	22.08	43.24	36.7	69.91	37.5
440	LTU	Lithuania	High income	Europe and Central Asia	82.55	84.58	88.22	71.56	40.96	72.45	92.62	100	11.29	0	0.03	58.55	53.09	1.68	83.02	18.66	43.35	73.76	15.1	54.69	84.1	13.67	37.35	35.63	85.47	98.15	65.61	5.03	67.91	55.91	55.85	91.02	90.4	91.95	90.16	2.25	24.58	28.94	93.33	47.23	62.78	0	24.9	57.79	21.4
442	LUX	Luxembourg	High income	Europe and Central Asia	90.91	92.99	95.66	91.51	66.08	92.94	88.97	100	19.95	56.69	20.62	78.83	25	30.89	94.41	66.87	83.8	93.27	15.53	44.45	100	6.51	7.73	32.43	8.7	89.45	47.87	8.83	40.23	55.91	98.25	96.93	81.34	89.45	59.02	35.31	3.77	2.6	95.18	89.94	45.37	44.06	7.3	100	30.7
450	MDG	Madagascar	Low income	Sub-Saharan Africa	16.12	17.12	18.42	8.16	12.89	55.27	14.95	19.71	99.03	70.51	81.45	76.8	51.38	55.99	24.04	12.65	33.57	0	70.05	0	38.37	100	98.05	100	78.98	85.17	58.76	13.7	6.12	44.45	13.2	29.18	14.63	7.14	1.23	92.23	87.39	88.99	80.11	0.02	61.91	75.75	89.4	65.01	9.2
454	MWI	Malawi	Low income	Sub-Saharan Africa	15.39	17.56	23.64	2.44	20.55	16.22	5.4	31.81	98.01	99.49	63.28	76.49	82	56.37	12.34	17.62	31.62	21.07	97.13	39.74	90.06	92.78	83.46	85.4	91.03	84.31	55.27	21.69	79.13	0	7.21	5.29	2.4	23.35	31.93	2.93	92.49	9.37	78.84	0.27	52.99	100	100	100	20.2
458	MYS	Malaysia	Upper middle income	East Asia and Pacific	59.64	60.23	65.71	62.4	28.12	57.83	100	99.59	53.36	58.71	54.31	58.68	51.38	54.5	42.9	41.92	57.01	73.76	19.92	33.03	98.01	48.09	54.5	35.16	66.71	93.52	58.77	11.1	80.59	100	84.83	40.64	4.36	2.02	20.04	1.36	95.11	9.85	88.16	69.83	54.51	29.91	23.7	56.49	12.7
466	MLI	Mali	Low income	Sub-Saharan Africa	6.91	3.43	1.89	0	37.46	57.81	0.89	59.67	99.52	98.05	79.15	76.29	62.75	66	42.25	5.1	42.09	5.46	85.59	17.47	42.35	97.91	84.91	77.93	60.22	83.26	56.05	16.13	6.12	11.91	13.87	0	9.84	72.24	8.45	9.88	11.55	8.03	60.33	0.01	41.89	37.38	73	100	19.3
470	MLT	Malta	High income	Middle East and North Africa	87.67	59.6	71.21	65.3	58.9	82.7	82.57	100	55.06	40.57	13.21	33.55	22.92	52.43	94.3	83.41	64.7	91.32	15.67	69.28	98.01	3.4	25.77	47.36	87.8	94.83	54.72	16.7	58.96	58.73	64.14	72.58	89.07	98.5	97.62	4.01	10.42	9.6	90.79	89.94	19.9	49.42	35.6	45.27	100
478	MRT	Mauritania	Lower middle income	Sub-Saharan Africa	1.41	3.52	8.67	19.75	28.66	48.15	20.29	81.27	95.09	96.99	87.04	70.81	85.74	75.48	34.17	21.52	49.63	11.32	70.16	20.75	44.33	89.04	75.22	44.52	87.36	95.17	53.39	14.7	6.05	38.92	12.63	18.91	76.96	92.37	79.56	1.35	17.11	70.51	49.32	9.36	49.94	53.64	58.6	59.56	100
480	MUS	Mauritius	Upper middle income	Sub-Saharan Africa	46.42	36.95	49.14	46.39	61.4	38.65	100	100	91.44	44.14	43.65	0	0	36.93	71.58	36.2	52.43	54.24	41.93	40.71	88.07	26.92	55.51	8.5	15.63	96.3	56.38	4.6	18.61	41.86	54.71	62.12	2.6	23.59	88.18	22.98	19.38	95.67	90.11	62.79	96.08	12.51	52.4	56.69	43.9
484	MEX	Mexico	Upper middle income	Latin America and The Caribbean	57.35	41.94	52.33	23.78	50.8	65.52	69.76	84.01	81.9	71.27	66.38	6.46	44.3	57.02	70.04	53.14	5.86	79.61	0	43.27	50.3	44.99	50.61	31.01	99.34	87.98	62.08	7.3	69.88	56.35	54.46	74.55	33.48	33.07	1.13	55.99	98.99	74.33	82.11	29.27	44.28	57.06	39.3	48.93	29.8
498	MDA	Moldova	Upper middle income	Europe and Central Asia	67.17	35.55	51.96	49.64	30.41	55.27	100	100	60.76	14.21	25.4	85.17	58.78	84.82	85.51	44.54	58.54	65.95	71.42	50.85	71.65	28.63	50.94	23.55	82.95	92.31	52.36	6.77	35.19	64.89	13.8	41.64	77.49	95.91	99.87	8.84	11.49	10.54	87.89	39.89	54.51	0	67.4	60.46	39.8
496	MNG	Mongolia	Lower middle income	East Asia and Pacific	51.83	43.69	49.82	39.79	2.92	100	82.56	100	35	38.67	38.06	98.54	72.02	14.84	46.92	6	37.23	52.29	79.09	29.25	94.04	38.47	70.88	45.35	99.45	96.95	59.52	8.6	33.79	1.64	25.98	5.43	89.49	77.25	97.4	7.71	8.32	18.45	58.37	11.86	44.06	84.2	1.1	63.51	38.6
499	MNE	Montenegro	Upper middle income	Europe and Central Asia	87.67	97.17	100	75.42	57.77	83.22	58.75	100	0	3.99	18.68	43.54	69.6	9.36	84.42	44.29	57.89	64	34.52	43.94	70.18	0.09	53.72	26.87	75.4	88.01	52.65	7.71	36.47	82.62	38.12	50.19	85.29	92.94	96.84	25.29	11.58	5.69	82.29	13.45	35.79	39.01	34.2	48.6	41.2
504	MAR	Morocco	Lower middle income	Middle East and North Africa	43.97	28.54	41.38	41.11	27.25	100	100	99.98	84.25	35.48	52.36	49	48.04	46.54	58.34	39.4	67.1	67.9	40.09	26.38	74.16	48.09	64.97	56.37	88.62	91.47	43.36	22.9	34.65	22.29	45.74	36.37	20.11	97.29	75.1	5.03	9.93	11.01	67.67	51.66	25.78	37.38	69.9	81.73	35.8
508	MOZ	Mozambique	Low income	Sub-Saharan Africa	18.75	6.91	8.2	0.08	5.71	0.09	1.64	27.37	97.02	70.62	74.04	53.83	65.03	24.24	21.8	0	34.31	21.07	86.31	18.09	60.24	93.1	90.37	86.34	78.71	93.8	59.38	12.5	59.73	21.75	25.44	55.59	2.27	12.85	18.04	1.06	90.73	98.39	81.65	0.36	58.43	100	86.6	56.35	22.5
104	MMR	Myanmar	Lower middle income	East Asia and Pacific	21.32	13.95	21.72	43.3	7.59	58.77	48.01	54.96	94.37	54.42	51.6	32.15	12.33	78.02	48.83	24	53.85	50.34	67.02	7.54	70.18	75.25	83.91	74.97	92.52	86.33	58.77	12.6	35.97	60.56	47.52	32.17	25.16	14.45	4.58	11.36	72.94	93.33	64	3.1	45.8	84.53	70.6	40.88	23.4
516	NAM	Namibia	Upper middle income	Sub-Saharan Africa	25.74	18.61	23.13	23.29	0.84	7.63	46.21	55.05	68.81	75.3	80.66	45.65	46.83	35.99	8.39	15.94	47.16	52.29	82.02	44.19	55.82	85.62	68.31	48.67	80.85	67.79	0	16.7	6.12	28.13	63	38.27	17.69	0.94	3.96	23.61	10.03	14.69	76.62	9.81	44.28	19.34	42.5	82.28	52.1
524	NPL	Nepal	Lower middle income	South Asia	26.58	17.56	31.66	21.56	12.54	92.57	78.88	49.42	82.86	74.56	66.79	74.7	0	38.74	60.27	18.81	49.75	24.98	68.16	13.12	70.18	88.72	89.48	100	87.41	84.9	71.21	19.28	4.86	10.39	0	38.88	14.79	5.53	1.32	9.24	4.06	3.72	0	5.6	0	95.58	85.5	74.54	65.8
528	NLD	Netherlands	High income	Europe and Central Asia	90.91	76.91	86.14	97.15	75.57	100	89.08	100	25.51	55.84	5.08	71.39	12.85	29.18	94.66	87.64	84.97	99.12	15.37	68.51	84.1	4.26	14.3	51.51	99.82	98.96	30.1	8.3	60.56	72.35	40.18	91.96	92.65	94.61	78.42	15.99	8.94	7.23	93.11	100	52.99	20.32	17	0	40.6
554	NZL	New Zealand	High income	East Asia and Pacific	80.46	76.91	81.84	54.95	69.03	92.57	93.37	100	99.26	57.74	16.84	66.15	24.84	31.57	79.02	72.51	72.85	100	15.5	88.32	86.08	13.99	0	60.75	83.01	90.39	49.7	7.3	73.27	44.13	22.88	85.43	10.15	16.79	7.95	1.63	5.48	93	100	79.89	73.01	50.4	5.5	61.56	24.9
558	NIC	Nicaragua	Lower middle income	Latin America and The Caribbean	37.98	36.95	48.16	15.02	40.57	79.88	39.35	74.77	98.81	70.77	69.79	28.43	42.77	63.94	58.4	64	41.41	73.76	82.62	85.71	86.08	46.81	40.69	21.77	92.19	90.1	65.32	11.7	83.02	25.53	29.96	48.57	19.22	68.73	17.09	12.19	83.06	11.99	86.2	11.66	63	58.52	65.2	43.77	15.7
562	NER	Niger	Low income	Sub-Saharan Africa	8.68	11.57	6.06	0	29.61	79.88	0.62	38.24	99.84	91.96	100	77.29	62.31	57.35	34.42	1.42	30.97	3.51	79.66	32.42	64.21	98.98	94.71	89.19	88.47	94.09	54.11	19.32	6.12	17.31	66.74	8.54	81	80.83	91.88	10.27	22.03	24.56	0	0	34.49	97.37	81.9	91.34	100
566	NGA	Nigeria	Lower middle income	Sub-Saharan Africa	0	0.16	0	8.74	13.91	40.33	1.8	31.38	99.37	100	93.65	79.78	83.64	71.59	47.74	1.72	41.27	13.27	74.56	12.4	16.5	92.99	74.44	60.87	65.56	87.32	65.73	15.5	18.36	17.31	8.89	24.83	5.28	23.06	9.51	10.22	82.91	0.46	19.16	3.5	23.82	46.82	80.9	72.15	20.6
807	MKD	North Macedonia	Upper middle income	Europe and Central Asia	84.93	65.05	74.88	60.38	61.4	44.64	63.43	100	40.58	3.69	12.26	23.73	19.47	37.23	91.39	46.91	39.99	71.8	48.15	53.2	52.8	59.89	50.46	51.35	13.86	84.15	27.64	12.97	0.4	65.11	42.07	44.71	90.8	99.44	93.55	10.79	17.23	7.17	71.22	22.07	53.35	39.66	44.3	100	42
578	NOR	Norway	High income	Europe and Central Asia	100	95	99.78	88.26	82.22	92.94	88.8	100	76.66	60.21	16.41	82.02	17.17	29.35	99.87	64	89.51	100	15.54	78.95	96.02	11.96	0	39.31	94.99	87.7	62.3	11.9	44.18	55.81	67.24	93.53	87.75	71.52	93.29	5.22	26.79	1.03	99.39	89.94	63.87	0	13.3	50.39	30.5
512	OMN	Oman	High income	Middle East and North Africa	67.17	56.09	58.19	64.82	67	87.31	100	100	63.36	68.42	94.47	59.04	97.56	60.17	76.17	33.08	100	65.95	14.51	30.53	84.54	35.26	57.73	22.72	76.08	88.84	61.66	25.7	6.12	76.81	14.09	9.87	95.6	99.4	87.1	89.98	3.64	99.82	57.13	66.6	25.13	32.51	2.7	63.8	48.2
586	PAK	Pakistan	Lower middle income	South Asia	31.64	0	10.84	35.43	10.91	67.18	44.73	88.06	96.46	56.91	73.21	40.12	22.79	38.97	69.39	20.53	46.65	19.12	65.09	16.6	56.26	84.65	86.58	64.78	89.68	95.9	64.43	6.2	30.11	24.31	37.48	59.24	8.74	81.93	13.34	1.17	92.65	81.2	35.88	9	0.53	90.71	73.9	54.29	83.7
598	PNG	Papua New Guinea	Lower middle income	East Asia and Pacific	31.01	14.61	21.66	27.25	2.77	46.07	8.1	18.46	98	65.62	56.14	24.94	7.5	77.43	70.57	23.45	42.13	9.37	95.55	27.51	0	92.99	100	98.67	93.78	79.21	84.11	3.1	12.24	11.91	21.21	0	5.06	10.7	15.54	21.05	75.09	80.94	92.79	2.18	100	57.87	79	71.59	34
600	PRY	Paraguay	Upper middle income	Latin America and The Caribbean	33.09	35.01	44	19.12	39.47	61.92	100	71.27	60.26	76.52	60.37	35.16	48.2	52.61	44.15	72.51	34.29	65.95	50.93	68	60.24	47.66	49.27	57.32	88.17	98.14	25.41	13.22	18.36	55.91	60.73	72.17	21.75	84.99	84.21	40.11	19.16	18.14	93.26	15.78	48.85	85.83	42.5	75.03	16.6
604	PER	Peru	Upper middle income	Latin America and The Caribbean	39.9	50.57	54.28	25.41	23.9	70.52	44.01	98.92	59	98.01	44.26	63.59	63.45	79.49	67.8	54.97	26.65	81.56	43.27	68.1	82.11	53.44	37.69	41.44	96.8	84.22	79.15	25.1	85.23	25.42	17.89	67.51	17.18	11.62	5.88	5.72	91.3	82.71	77.33	23.58	62.35	60.15	59.4	76.45	35.6
608	PHL	Philippines	Lower middle income	East Asia and Pacific	34.23	29.19	34.88	25.25	0	64.36	60.13	54.97	84.44	52.44	68.6	32.68	26.52	88.41	72.11	70.1	36.32	50.34	48.39	23.46	44.33	67.01	84.8	58.98	93.25	85.9	76.1	8.5	29.59	41.75	51.72	76.1	19.27	7.68	6.84	5.11	69.76	91.78	85.64	10.4	85.2	89.08	74.1	45.88	28.1
616	POL	Poland	High income	Europe and Central Asia	100	75.8	83.6	70.88	57.77	70.37	89.53	100	51.26	24.05	2.57	52.4	28.58	30.8	79.55	46.91	80.51	77.66	15.28	45.12	88.51	9.82	38.8	51.39	80.77	95.25	51.46	2.6	71.67	70.08	76.71	93.08	11.75	81.33	66.47	10.3	2.18	10.38	82.17	28.1	44.06	37.06	20.6	58.42	23.9
620	PRT	Portugal	High income	Europe and Central Asia	82.55	84.58	88.22	77.51	53.92	76.59	90.19	100	35	38.99	3.82	34.71	5.19	30.31	82.85	62.25	78.92	91.32	15.8	58.22	93.81	14.31	7.73	48.07	95.54	82.88	91.41	1.6	49.99	43.26	54.82	78.63	3.53	0.95	31.2	7.1	19.35	92.1	97.9	74.01	51.03	67.95	28.1	55.29	2
634	QAT	Qatar	High income	Middle East and North Africa	80.46	69.06	73.19	72.39	43.94	93.67	88.88	100	49.02	100	100	67.3	100	53.72	85.46	60.62	71.89	64	15.66	21.87	66.2	24.89	62.86	48.43	83.54	85.54	67.5	5.6	36.45	57.79	10.53	19.59	91.28	77.25	95.43	11.94	2.95	29.94	0	100	0	0	0	21.36	22.6
642	ROU	Romania	Upper middle income	Europe and Central Asia	67.17	69.06	71.21	37.44	33.56	87.31	91.49	100	48.19	3.5	6.46	78.17	24.22	35.96	77	15.54	69.11	75.71	14.15	54.64	76.14	21.04	44.7	61.7	75.64	92.58	39.2	4.97	61.63	61.86	27.22	40.66	2.8	86.04	95.08	17.89	6.42	35.33	89.92	29.16	65.83	13.17	45.2	47.44	38.4
643	RUS	Russia	Upper middle income	Europe and Central Asia	69.14	76.91	76.23	54.08	38.1	54.07	100	100	64.46	6.88	15.87	77.62	48.76	3.07	72.22	0	31.48	75.71	24.27	39.64	96.02	37.33	45.93	52.46	94.05	96.97	45.38	3.8	65.04	65.65	39.9	75.86	16.44	0.1	94.08	13.53	6.44	1.31	88	54.51	59.52	65.67	9.2	64.41	26.3
646	RWA	Rwanda	Low income	Sub-Saharan Africa	21.47	23.97	28.79	34.76	35.96	43.39	0	59.28	95.27	92.46	70.55	69.28	62.53	55.36	23.39	17.62	29.43	42.54	89.76	35.13	84.1	88.5	79.79	88.6	85.85	79.67	53.74	12.55	100	11.69	0	19.19	19.23	89.1	4.77	1.21	84.66	22.14	54.53	0	35.14	63.07	100	94.21	26.3
682	SAU	Saudi Arabia	High income	Middle East and North Africa	69.14	66.59	72.78	80.25	64.53	73.42	91.67	100	90.31	63.86	99.99	62.5	73.49	52.95	5.23	36.5	67.44	75.71	15.59	45.27	92.05	37.29	65.2	10.99	69.61	92.06	60.24	12.3	18.36	56.46	39.04	28.28	88.01	8.37	90.46	94.08	4.23	34.95	0	69.83	11.63	43.89	0	73.08	100
686	SEN	Senegal	Lower middle income	Sub-Saharan Africa	17.21	14.48	21.37	19.56	24.18	72.45	18.86	44.56	97.29	93.48	81.5	66.51	71.7	52.78	40.01	15.01	52.61	19.12	81.86	11.48	84.1	92.89	85.35	58.62	85.62	86.6	61.9	9.9	44.76	22.29	34.81	0	83.59	77.17	88.13	4.54	98.95	1.04	57.64	3.35	46.02	49.25	82.4	41.2	22.7
688	SRB	Serbia	Upper middle income	Europe and Central Asia	75.34	70.84	78.63	62.28	58.9	100	70.77	100	0.06	7.62	1.91	30.13	15.4	30.61	84.9	64.92	70	58.15	71.58	53.41	76.14	11.32	62.19	53.76	70.51	80.87	65.06	12.1	63.83	27.59	45.63	72.45	97.67	96.21	85.27	24.32	4.37	21.27	77.4	20.49	60.82	25.36	23.1	63.56	44.5
690	SYC	Seychelles	High income	Sub-Saharan Africa	48.92	41.94	52.33	22.95	56.72	64.98	92.93	100	0	50.99	24.58	31.18	43.81	42.4	74.29	47.38	66.49	69.85	14.68	41.79	96.02	51.19	50.61	34.92	5.81	93.03	65.48	8.9	52.06	60.02	38.83	45.28	28.67	4.43	0.68	24.41	98.72	66.27	83.03	74.01	69.96	0	43.5	16.43	83.5
694	SLE	Sierra Leone	Low income	Sub-Saharan Africa	0	4.26	0	7.73	9.02	36.24	0.86	9.35	99.51	79.86	87.25	66.07	61.79	49.1	13.35	5.73	33.17	7.41	89.06	26.79	84.1	97.16	96.49	65.14	88.01	87.76	57.81	31.1	12.24	31.37	4.47	62.12	98.85	97.02	12.89	2.91	93.32	16.02	81.24	0.2	46.46	40.48	99.3	44.61	3.8
702	SGP	Singapore	High income	East Asia and Pacific	82.55	100	98.69	98.04	41.35	92.57	88.78	99.72	80.25	72.24	35.74	100	83.56	31.08	99.95	100	100	99.12	15.59	67.9	79.46	21.15	21.43	31.37	81.48	88.45	100	5.77	78.95	37.75	100	70.66	15.16	93.17	93.16	12.77	77.64	12.19	84.39	84.06	41.45	0	11.9	27.77	18.4
703	SVK	Slovakia	High income	Europe and Central Asia	90.91	73.71	76.23	44.98	77.27	71.61	91.39	100	46.52	40.42	3.83	69.98	51.83	28.45	88.81	46.91	71.54	81.56	15.37	54.43	96.02	7.57	39.69	30.18	99.65	93.37	65.84	5.54	52.64	68.67	60.23	76.23	83.06	85.73	86.11	19.4	5.31	5.29	86.27	63.95	39.93	36.19	30.5	51.92	26.3
705	SVN	Slovenia	High income	Europe and Central Asia	84.93	99.51	100	97.8	74.34	78.78	87.13	100	3.55	31.3	0	66.91	33.71	11.36	91.67	71.28	88.96	85.46	15.84	60.32	92.05	0	18.08	55.66	82.41	88.62	75.32	5.32	60.83	72.67	75.04	90.49	93.67	85.11	99.56	14.54	8.34	6.93	88.17	32.76	26.43	25.52	28.2	88.96	31.9
710	ZAF	South Africa	Upper middle income	Sub-Saharan Africa	34.53	33.44	28.64	19.91	0	3.06	62.04	67.08	69.71	70.54	50.4	22.57	40.56	5.34	43.62	18.66	1.3	65.95	64.28	57.97	70.18	80.27	59.63	49.26	64.99	94.42	63.06	7.8	64.56	71.05	72.23	86.39	8.35	6.29	4.39	24.01	82.64	96.52	76.94	29.95	51.46	83.39	22	91.52	17.1
410	KOR	South Korea	High income	East Asia and Pacific	76.89	92.99	92.1	100	35.4	85.87	74.23	100	62.66	77.93	25.13	69.34	39.04	60.66	81.76	83.1	76.1	99.12	15.5	61.55	96.02	19.98	23.76	70.7	86.32	94.88	40.13	23	7.1	51.16	83.69	96.72	99.01	80.05	3.15	5.55	7.49	1.56	77.02	89.94	12.29	52.67	15.9	44.09	32.8
724	ESP	Spain	High income	Europe and Central Asia	94.88	87.66	92.95	78.81	65.55	79.88	86.11	100	34.92	48.79	12.06	62.96	0.17	44.03	94.86	56.94	83.79	93.27	15.85	67.39	98.01	1.05	3.61	27.22	88.11	98.48	65.76	7.3	75.12	62.29	64.53	67.62	23.97	10.56	6.23	2.7	1.78	12.44	96	66.6	34.05	73.32	35.5	63.65	21.9
144	LKA	Sri Lanka	Lower middle income	South Asia	55.8	62.2	70.83	51.49	34.06	80.66	100	99.49	84.52	65.72	54.02	15.7	3.57	23.46	50.7	51.99	56.22	60.1	50.12	32.11	94.04	48.31	43.92	36.94	97.83	96.85	60.2	12	33.15	46.72	16.4	52.27	8.83	17.42	7.32	87.19	96.21	24.7	94.27	6.86	49.72	74.29	80.2	49.17	34.1
729	SDN	Sudan	Low income	Sub-Saharan Africa	18.38	8.28	14.59	24.2	33.31	74.61	17.97	71.24	99.43	63.06	86.99	88.59	66.65	68.27	30.92	17.62	33.81	17.17	70.56	24.54	82.11	73.11	77.56	54.95	92.15	79.38	54.77	6.4	86.87	37.6	6.79	4.72	11.01	38.47	6.68	7.95	21.02	32.42	39.49	12.65	36.01	95.75	67.7	91.29	61.8
752	SWE	Sweden	High income	Europe and Central Asia	94.88	95	97.64	87.74	74.04	95.87	88.44	100	30.3	42.11	12.95	58.75	20.44	21.57	97.01	73.81	72.52	99.12	15.4	84.89	96.02	11.53	0	32.43	90.45	86.63	52.27	5.9	50.8	70.4	82.3	100	98.03	97.05	85.54	2.6	1.55	14.48	100	89.94	61.26	17.07	37	61.04	19.8
756	CHE	Switzerland	High income	Europe and Central Asia	90.91	74.74	86.14	100	74.34	92.57	88.88	100	38.26	49.49	15.19	72.05	28.94	22.04	99.5	78.16	84.96	93.27	15.58	45.94	94.04	1.05	0	59.69	82.69	93.49	48.29	10.84	40.83	65.86	51.61	94.27	81.41	84.94	89.52	16.15	25.55	22.39	95.25	100	33.18	31.7	41.5	100	46.1
762	TJK	Tajikistan	Lower middle income	Europe and Central Asia	69.14	25.67	29.18	24.08	29.81	60.81	100	65.23	98.87	49.53	87.53	67.1	63.29	64.51	61.95	53.74	35.11	64	71	21.11	96.02	69.47	78	54.83	86.05	80.77	54.85	11.69	13.42	100	44.24	48.44	97.6	88.08	89.64	4.35	10.11	3.96	50.89	17.74	23.39	13.33	86.5	88.04	100
834	TZA	Tanzania	Lower middle income	Sub-Saharan Africa	8.16	16.83	18.57	5.87	12.61	21.42	11.34	52.14	93.16	100	83.17	82.13	93.22	41.91	18.72	14.9	45.41	15.22	80.09	38	45.46	88.82	81.46	84.8	96.9	86.73	54.65	13.9	21.94	11.91	1.02	16.11	25.09	9.31	36.91	17.61	85.26	88.9	72.02	0.09	55.82	50.23	81.6	89.61	25.7
764	THA	Thailand	Upper middle income	East Asia and Pacific	55.31	56.09	64.5	31.02	20.11	74.61	68.29	99.81	83.31	66.57	26.16	33.47	38.96	39.36	15.67	72.51	59.96	87.41	38.01	66.62	74.16	56.54	40.36	64.9	76.82	97.55	58.26	3.3	39.75	49.54	59.05	87.7	13.41	7.37	25.56	26.12	89.5	87.67	75.51	22.29	39.28	72.98	37.7	44.32	23.3
626	TLS	Timor-Leste	Lower middle income	East Asia and Pacific	31.39	17.85	22.02	40.58	0.44	63.1	100	0	90.77	69.43	87.34	66.53	41.97	69.66	72.5	55.61	51.15	32.78	96.93	17.11	74.16	73.64	80.34	61.82	2.3	87.17	100	18.6	6.12	11.91	4.47	15.73	17.15	94.51	85.74	9.19	7.15	5.57	84.17	2.79	63.22	0	67.2	66.47	40.7
768	TGO	Togo	Low income	Sub-Saharan Africa	13.14	10.98	10.96	12.95	43.03	38.02	4.64	45.33	98.07	81.5	87.32	66.41	62.83	39.48	25.63	15.41	40.92	15.22	75.03	11.48	66.2	92.56	87.14	73.19	76.82	82.57	50.91	18.64	6.12	1.09	12.31	62.03	90.12	84.41	22.13	23.49	29.93	30.84	63.79	1.12	25.56	0	91.4	72.82	23.5
780	TTO	Trinidad and Tobago	High income	Latin America and The Caribbean	44.75	33.44	46.75	42.68	54.8	77.06	95.49	99.97	75.32	58.76	31.92	1.25	74.93	39.96	79.69	85.44	67.61	75.71	14.57	45.73	80.71	43.28	57.51	0	9.22	92.02	61.07	9.8	81.95	100	21.49	38.27	72.31	9.86	7.99	12.79	14.24	14.04	78.17	89.94	81.06	0	0	45.76	36.4
788	TUN	Tunisia	Lower middle income	Middle East and North Africa	52.64	32.44	47.68	76.7	43.94	83.22	69.29	99.94	62.94	42.99	54.85	61.07	57.3	73.85	59.66	40.81	49.89	67.9	37.09	59.45	86.08	35.8	55.28	19.16	89.82	80.56	60.45	24.6	40.98	22.72	55.71	59.53	9.25	86.69	83.26	7.23	38.17	15.27	61.41	84.06	23.39	0	61	50.66	16
792	TUR	Turkey	Upper middle income	Europe and Central Asia	69.14	56.09	61.69	46.68	56.72	69.37	100	100	41.94	61.45	32.52	50.49	39.41	84.59	87.11	51.99	54.85	75.71	52.94	37.28	98.01	28.63	51.27	59.69	79.48	79.62	62.1	2.4	64.6	54.29	72.12	48.25	4.52	98.13	5.5	10.76	85.12	14.04	53.17	71.77	30.79	50.72	38.5	69.86	35.6
795	TKM	Turkmenistan	Upper middle income	Europe and Central Asia	84.93	12.43	23.39	47.23	39.83	74.76	100	100	100	45.41	63.99	75.09	100	54.8	68.11	43.48	35.09	67.9	41.58	34.26	98.01	36.76	62.63	48.07	62.04	90.97	73.18	18.1	33.4	28.67	32.14	67.07	84.22	93.35	95.05	7.54	7.18	20.84	81.07	100	36.01	55.05	0	69.51	98.1
800	UGA	Uganda	Low income	Sub-Saharan Africa	14.11	17.26	21.08	6.37	15.39	22.45	3.16	42.95	98.31	100	80.28	81.3	81.98	62.08	23.56	18.51	26.45	19.12	83.9	15.99	80.12	90.43	79.23	86.34	71.12	78.22	53.74	15.75	36.56	33.53	21.06	36.91	86.15	26.4	75.3	15.34	94.11	8.99	45.52	0.11	43.85	73.96	93.3	89.53	20.1
804	UKR	Ukraine	Lower middle income	Europe and Central Asia	67.17	57.79	66.34	49.22	31.03	51.67	59.71	100	59.52	0	15.26	100	54.49	8.25	77.26	8.09	44.41	64	58.51	35.08	64.21	18.69	60.85	36.23	92.5	91.58	54.1	11.8	74.12	62.08	27.33	82.82	2.36	87.48	93.39	18.62	1.44	13.12	82.87	46.85	52.33	40.8	42.5	57.84	25.2
784	ARE	United Arab Emirates	High income	Middle East and North Africa	100	64.31	69.37	87.45	100	94.32	100	100	54.01	98.07	100	69.68	71.46	50.38	80.87	56.27	67.66	79.61	15.54	26.79	82.11	45.74	71.1	41.8	96.99	85.24	54.33	13.5	30.6	60.2	56.81	4.56	90.85	74.57	68.95	11.56	30.38	3.88	57.37	100	15.77	0	0	36.27	25.2
826	GBR	United Kingdom	High income	Europe and Central Asia	84.93	74.74	84.21	65.74	67.99	89.69	88.86	100	19.05	55.29	10.14	88.96	11.83	37.5	96.82	76.72	76.22	100	15.51	87.96	88.07	7.36	13.18	43.34	96.54	93.91	52.65	13.1	51.35	60.35	84.58	98.94	89.01	23	87.89	12.82	5.51	8.01	95.04	100	68.66	26.5	35.1	38.31	24
840	USA	United States of America	High income	North America	67.17	66.59	73.19	55.98	83.74	93.77	88.99	100	15.56	46.69	21.78	53.24	5.75	18.42	70.35	48.33	41.7	95.22	15.73	100	88.07	13.77	9.84	33.62	98.19	91.18	53.75	8.9	87.88	72.35	96.9	100	9.53	25.49	17.68	69.99	10.86	79.45	98.83	89.94	43.85	43.08	4.5	58.44	23.2
858	URY	Uruguay	High income	Latin America and The Caribbean	69.14	62.89	70.83	24.13	43.94	63.66	93.15	100	30.44	45.39	8.35	49.99	2.59	8.89	64.44	49.84	23.69	87.41	14.93	93.19	86.08	34.84	19.64	57.55	88.42	90.67	59	7.1	19.81	40.56	56.95	76.87	6.03	85.37	2.18	13.76	10.67	13.23	96.52	53.89	68.22	37.38	21	54.47	16.7
860	UZB	Uzbekistan	Lower middle income	Europe and Central Asia	59.64	37.82	46.91	46.6	33.31	65.72	100	98.74	96.6	42.33	78.78	60.9	87.83	42.62	73.12	35.9	51	73.76	61.46	29.96	92.05	35.05	80.23	52.34	94.45	83.61	63.35	12.68	80.69	100	26.37	70.07	70.85	99.14	92.18	22.51	8.28	21.1	72.79	33.34	26.87	0	43.2	66.65	72.2
704	VNM	Viet Nam	Lower middle income	East Asia and Pacific	52.64	36.1	43.32	43.81	17.49	83.22	74.23	92.17	94.28	41.87	41.2	31.36	27.3	44.98	20.29	35.31	20.55	77.66	51.69	37.54	90.06	49.27	61.52	63.6	83.49	76.75	44.74	35.3	64.68	51.59	37.19	77.99	10.27	3.91	2.85	8.32	82.98	14.28	71.34	12.79	54.08	66.16	59	17.47	14.1
894	ZMB	Zambia	Lower middle income	Sub-Saharan Africa	24.17	12.8	13.12	5.64	7.04	7.22	8.64	30.95	92.99	90.35	89.54	72.06	80.53	46.02	48.55	8	50.19	34.73	92.81	25.71	70.18	94.06	80.45	80.89	84.75	74.76	64.81	8.03	18.36	16.23	25.16	62.03	14.71	14.91	5.9	24.58	82.32	20.92	74.05	2.95	43.41	53.32	70.5	55.48	27.6
716	ZWE	Zimbabwe	Lower middle income	Sub-Saharan Africa	10.55	9.71	16.38	15.43	15.48	9.43	16.04	25.39	94.5	80.42	62.03	52.97	62.32	23.06	0	0	54.91	36.68	87.28	28.38	74.16	89.79	90.03	81.01	99.39	75.01	61.81	11.67	27.54	27.91	48.69	37.4	79.54	81.83	2.62	9.23	1.57	53.15	80.47	5.21	47.11	100	73.8	43.24	20.8
[truncated: 42 more columns]
