# Supplementary material for: Assessment of integrated patterns of human-animal-environment health: a holistic and stratified analysis
Source: Infect Dis Poverty. 2023 Mar 14;12:17. doi: 10.1186/s40249-023-01069-0 (PMC10010965; doi:10.1186/s40249-023-01069-0)
Supplement: Supplementary file 3 — Additional file 3: Descriptive statistics summary. [file 40249_2023_1069_MOESM3_ESM.xlsx]

## Sheet: Income Group
	B.1.1 Reproductive, Maternal, New-born and Child Health	B.1.2 Infectious Diseases	B.1.3 Non-communicable Diseases and Mental Health	B.1.4 Injuries and Violence	B.1.5 Universal Health Coverage and Health Systems	B.1.6 Health Risk	B.2.1 Animal Epidemic Disease	B.2.2 Animal Welfare, Relevant Regulations and Policy Support	B.2.3 Animal Nutritional Status	B.2.4 Animal Biodiversity	B.3.1 Air Quality and Climate Change	B.3.2 Land Resources	B.3.3 Sanitation and Water Resources	B.3.4 Hazardous Chemicals	B.3.5 Environmental biodiversity	Human Health	Animal Health and Ecosystem Diversity	Environmental Health	Global One Health Intrinsic Drivers Index
IDI - Total summary
Number of values	146	146	146	146	146	146	146	146	146	146	146	146	146	146	146	146	146	146	146
Minimum	0.59	25.95	15.9	9.83	25.07	10.63	44.73	8.35	1.81	6.44	18.43	34.14	27.92	10.26	21.37	34.31	38.4	40.81	44.11
25% Percentile	24.17	52.77	35.42	26.85	48.89	28.66	82.09	31.53	28.31	32.42	43.24	49.2	48.73	24.38	50.3	47.99	53.81	47.93	50.17
Median	46.47	67.67	50.81	39.46	57.35	46.23	87.65	35.41	44.53	42.94	50.44	58.13	54.69	38.45	56.72	53.14	58.76	51.54	54.39
75% Percentile	73.72	77.08	66.46	52.05	64.65	76.06	91.81	38.59	63.35	50.23	57.35	66.4	60.57	53.72	60.87	57.66	62.21	55.73	57.35
Maximum	96.81	90.85	85.73	74.99	82.04	99.35	99.39	59.3	89.28	79.26	68.88	88.89	82.68	78.63	79.73	69.17	69.12	65.28	64.51
Range	96.22	64.9	69.83	65.16	56.97	88.72	54.66	50.95	87.47	72.82	50.45	54.75	54.76	68.37	58.36	34.86	30.72	24.47	20.4
Mean	48.95	64.42	50.48	39.21	56.06	51.08	85.24	34.87	44.92	40.35	49.8	58.66	53.76	40.64	55.21	52.73	57.68	51.74	54.05
Std. Deviation	28.79	15.91	17.94	15.66	11.78	25.21	10.87	7.789	21.37	12.42	10.27	11.54	10.35	18.27	9.804	6.794	6.54	5.611	4.948
Std. Error of Mean	2.383	1.317	1.485	1.296	0.9747	2.086	0.8998	0.6446	1.768	1.028	0.8499	0.9552	0.8569	1.512	0.8113	0.5623	0.5413	0.4644	0.4095
Low income
Number of values	19	19	19	19	19	19	19	19	19	19	19	19	19	19	19	19	19	19	19
Minimum	0.59	25.95	53.6	9.83	25.07	68.54	51.69	30.59	1.81	19.59	21.79	34.14	27.92	11.87	21.37	34.31	41.38	40.81	44.27
25% Percentile	3.4	36.45	67.23	13.06	31.54	85.63	74.67	33.55	15.12	27.08	41.25	55.75	34.78	21.93	51.13	41.45	49.46	42.02	45.48
Median	10.04	45.82	71.33	15.4	41.98	88.18	82.07	35.48	23.06	38.87	49.26	63.81	38.49	24.11	58.1	45.59	52.54	45.61	48.06
75% Percentile	14.95	51.07	75.53	19.71	51.84	94.29	87.06	37.18	28.58	48.6	52.54	68.81	45.58	27.51	59.9	48.02	55.93	49.28	50.17
Maximum	27.25	59.31	81.13	32.11	62.88	99.35	91.28	44.45	40.63	57.67	66.42	88.89	53.71	32.9	66.03	52.09	62.62	50.37	53.21
Range	26.66	33.36	27.53	22.28	37.81	30.81	39.59	13.86	38.82	38.08	44.63	54.75	25.79	21.03	44.66	17.78	21.24	9.56	8.94
Mean	9.907	43.4	70.85	16.52	42.1	88.89	80.51	35.9	22.21	38.89	47.07	62.58	40.06	23.89	55.09	44.81	52.85	45.93	47.86
Std. Deviation	6.88	9.966	6.961	5.12	12.34	6.924	9.427	3.241	10.08	11.88	11.31	12.64	7.703	5.259	10.41	4.486	5.087	3.313	2.464
Std. Error of Mean	1.578	2.286	1.597	1.175	2.831	1.588	2.163	0.7435	2.313	2.725	2.595	2.9	1.767	1.206	2.388	1.029	1.167	0.76	0.5654
Lower middle income
Number of values	41	41	41	41	41	41	41	41	41	41	41	41	41	41	41	41	41	41	41
Minimum	2.23	29.37	21.86	13.73	29.18	35.69	44.73	22.94	3.91	6.44	30.03	34.34	28.22	10.26	31.2	37.43	40.1	40.87	44.11
25% Percentile	18.09	47.77	48.34	22.75	43.92	56.01	84.3	34.98	17.03	28.38	41.09	47.48	45.62	20.56	46.72	46.2	52.82	44.76	48.75
Median	29.69	59.82	58.35	32.44	54.79	73.77	89.43	37.64	30.44	36.97	49.5	58.73	54.28	22.96	55.7	50.67	56.83	48.21	51.83
75% Percentile	40.33	70.58	66.36	40.18	62.51	82.9	92.76	42.28	45.55	45.76	53.81	65.96	60.94	28.38	61.2	54.18	60.96	51.44	54.35
Maximum	60.13	87.12	85.73	49.24	82.04	97.22	98.2	59.3	69.28	58.9	68.88	82.74	82.68	52.93	75.4	59.68	66.53	57.03	56.78
Range	57.9	57.75	63.87	35.51	52.86	61.53	53.47	36.36	65.37	52.46	38.85	48.4	54.46	42.67	44.2	22.25	26.43	16.16	12.67
Mean	29.35	58.55	57.76	32.07	52.54	68.1	86.53	38.53	31.12	37.21	48.41	58.07	53.83	25.78	53.51	50.04	56.08	48.36	51.49
Std. Deviation	15.28	15.24	13.79	9.488	11.6	17.73	10.56	5.927	16.72	11.78	9.484	12.61	12.36	9.457	10.1	5.257	6.056	4.235	3.415
Std. Error of Mean	2.386	2.381	2.153	1.482	1.811	2.77	1.648	0.9256	2.61	1.839	1.481	1.97	1.931	1.477	1.577	0.821	0.9458	0.6614	0.5333
Upper middle income
Number of values	38	38	38	38	38	38	38	38	38	38	38	38	38	38	38	38	38	38	38
Minimum	18.35	35.71	17.13	15.89	40.1	21.88	49.01	8.35	20.97	8.07	33.45	42.41	42.87	20.28	23.9	41.26	38.4	44.75	44.87
25% Percentile	40.71	59.8	33.07	35.44	52.97	38.25	81.05	26.24	37.01	35.58	41.32	48.74	52.21	33.31	49.24	48.23	55.82	49.9	52.47
Median	51.2	67.94	45.54	38.67	58.45	44.78	87.72	32.59	47.16	42.95	49.75	55.58	57.63	38.89	55.27	52.47	59.97	51.54	54.39
75% Percentile	61.42	71.71	56.93	43.95	65.04	51.86	92.22	35.62	59.21	50.78	54.8	64.76	63.62	44.96	57.6	55.34	61.37	53.6	55.86
Maximum	90.07	82.92	83.64	54.95	72.73	67.53	99.18	52.76	77.77	58.95	65.82	85.1	72.65	53.24	79.73	59.2	66.25	57.42	58.99
Range	71.72	47.21	66.51	39.06	32.63	45.65	50.17	44.41	56.8	50.88	32.37	42.69	29.78	32.96	55.83	17.94	27.85	12.67	14.12
Mean	50.69	64.89	46.36	38.05	58.3	44.81	85.4	32.02	47.73	41.18	48.98	58.1	57.74	38.79	53.79	51.83	57.91	51.7	53.82
Std. Deviation	16.83	11.9	16.31	8.816	8.395	11.31	10.49	9.61	15.49	11.8	8.207	11.32	6.925	8.064	10.67	4.606	5.852	2.925	2.903
Std. Error of Mean	2.73	1.931	2.646	1.43	1.362	1.834	1.701	1.559	2.513	1.914	1.331	1.837	1.123	1.308	1.73	0.7472	0.9493	0.4745	0.4709
High income
Number of values	48	48	48	48	48	48	48	48	48	48	48	48	48	48	48	48	48	48	48
Minimum	41.53	62.93	15.9	27.29	41.93	10.63	49.08	8.93	26.72	9.61	18.43	39.6	40.7	30.68	40.29	49.05	39.7	46.92	48.53
25% Percentile	72.53	73.14	28.77	51.86	56.64	19.59	84.65	28.65	56.49	32.82	46.96	52.43	51.09	53.72	52.11	55.61	58.12	53.16	56.88
Median	82.73	77.55	36.21	56.11	63.52	24.71	88.47	34.37	65.98	47.71	56.21	57.32	56.06	62.37	58.17	59.5	61.85	56.53	59.31
75% Percentile	90.21	83.45	45.69	61.18	68.86	33.54	92.05	37.33	74.66	51.44	61.08	61.68	60.18	72.31	62.83	61.75	65.52	60.12	61.47
Maximum	96.81	90.85	84.2	74.99	75.7	52.88	99.39	52.88	89.28	79.26	67.88	80.74	70.06	78.63	78.31	69.17	69.12	65.28	64.51
Range	55.28	27.92	68.3	47.7	33.77	42.25	50.31	43.95	62.56	69.65	49.45	41.14	29.36	47.95	38.02	20.12	29.42	18.36	15.98
Mean	79.76	77.4	39.45	55.19	62.81	26.53	85.89	33.6	63.48	42.94	52.71	58.05	55.97	61.43	57.82	58.87	60.77	56.95	58.86
Std. Deviation	13.94	7.253	15.86	9.727	7.711	9.776	11.76	7.762	14.49	13.32	11.53	10.31	6.814	11.88	8.221	4.863	6.513	4.422	3.427
Std. Error of Mean	2.012	1.047	2.29	1.404	1.113	1.411	1.697	1.12	2.092	1.922	1.664	1.488	0.9836	1.714	1.187	0.7019	0.94	0.6383	0.4946

## Sheet: 7 regions
	Human Health	Animal Health and Ecosystem Diversity	Environmental Health	Global One Health Intrinsic Drivers Index
East Asia and Pacific
Number of values	19	19	19	19
Minimum	43.13	40.1	40.95	45.1
25% Percentile	48.39	52.56	45.56	50.16
Median	53.69	58.43	48.9	54.06
75% Percentile	61.99	62.41	52.87	58.69
Maximum	69.17	66.94	62.52	62.88
Range	26.04	26.84	21.57	17.78
Mean	54.77	56.99	49.87	53.87
Std. Deviation	7.407	6.86	6.025	5.224
Std. Error of Mean	1.699	1.574	1.382	1.198
Europe and Central Asia
Number of values	47	47	47	47
Minimum	48.84	44.78	44.13	49.17
25% Percentile	53.19	58.02	51.34	55.2
Median	57.6	61.01	55.8	57.26
75% Percentile	59.74	64.5	59.57	60.68
Maximum	65.7	69.12	65.28	64.51
Range	16.86	24.34	21.15	15.34
Mean	56.68	60.9	55.61	57.73
Std. Deviation	4.067	5.111	5.005	3.288
Std. Error of Mean	0.5932	0.7455	0.73	0.4795
Latin America and The Caribbean
Number of values	18	18	18	18
Minimum	45.44	39.7	47.15	49.56
25% Percentile	49.19	56.28	49.08	51.85
Median	50.87	59.62	51.08	54.26
75% Percentile	54.17	61.33	53.56	55.95
Maximum	56.69	66.25	57.42	56.64
Range	11.25	26.55	10.27	7.08
Mean	51.46	58.2	51.58	53.75
Std. Deviation	3.205	5.76	2.851	2.199
Std. Error of Mean	0.7554	1.358	0.6719	0.5183
Middle East and North Africa
Number of values	16	16	16	16
Minimum	50.91	49.05	46.92	52.74
25% Percentile	55.14	55.91	52.55	54.97
Median	57.28	59.08	53.78	56.76
75% Percentile	61.66	61.77	54.57	59.22
Maximum	69.08	69.01	57.03	61.15
Range	18.17	19.96	10.11	8.41
Mean	58.56	59.17	53.33	57.02
Std. Deviation	4.55	5.533	2.614	2.556
Std. Error of Mean	1.138	1.383	0.6534	0.639
North America
Number of values	2	2	2	2
Minimum	53.61	62.45	58.37	58.77
25% Percentile	53.61	62.45	58.37	58.77
Median	57.15	63.4	60.78	60.44
75% Percentile	60.68	64.34	63.18	62.1
Maximum	60.68	64.34	63.18	62.1
Range	7.07	1.89	4.81	3.33
Mean	57.15	63.4	60.78	60.44
Std. Deviation	4.999	1.336	3.401	2.355
Std. Error of Mean	3.535	0.945	2.405	1.665
South Asia
Number of values	7	7	7	7
Minimum	46.14	44.48	44.01	49.36
25% Percentile	47.02	55.93	44.24	50.66
Median	50.85	57.88	49.28	52.01
75% Percentile	54.28	61.97	53.83	55.88
Maximum	56.55	62.05	56.65	56.09
Range	10.41	17.57	12.64	6.73
Mean	50.48	57.23	49.66	52.45
Std. Deviation	3.94	6.2	4.739	2.61
Std. Error of Mean	1.489	2.344	1.791	0.9866
Sub-Saharan Africa
Number of values	37	37	37	37
Minimum	34.31	38.4	40.81	44.11
25% Percentile	41.58	48.12	44.53	46.39
Median	45.59	53.03	47.47	48.39
75% Percentile	47.97	57.28	49.54	50.27
Maximum	53.48	62.86	56.87	53.56
Range	19.17	24.46	16.06	9.45
Mean	44.94	52.82	47.06	48.27
Std. Deviation	4.204	6.281	3.945	2.481
Std. Error of Mean	0.6911	1.033	0.6485	0.4078
